# Supplementary material for: Marginal Bone Level and Clinical Parameter Analysis Comparing External Hexagon and Morse Taper Implants: A Systematic Review and Meta-Analysis
Source: Diagnostics (Basel). 2023 Apr 28;13(9):1587. doi: 10.3390/diagnostics13091587 (PMC10178059; doi:10.3390/diagnostics13091587)
Supplement: Supplementary file 1 [file diagnostics-13-01587-s001.zip]

Archive with 1 entries (1 files):
- diagnostics-2280584-supplementary.pdf
